# Supplementary material for: Environmental Impact of Diets Based on Established and Newly Proposed Dietary Guidelines: DASH, Mediterranean Diet and Dietary Guidelines for Americans 2025–2030-Style Diet
Source: Nutrients. 2026 May 3;18(9):1466. doi: 10.3390/nu18091466 (PMC13164914; doi:10.3390/nu18091466)
Supplement: Supplementary file 1 [file nutrients-18-01466-s001.zip]

Archive with 1 entries (1 files):
- nutrients-4268967-supplementary.pdf
